# Supplementary material for: Infectious Salmon Anemia Virus Infectivity Is Determined by Multiple Segments with an Important Contribution from Segment 5
Source: Viruses. 2022 Mar 18;14(3):631. doi: 10.3390/v14030631 (PMC8954079; doi:10.3390/v14030631)
Supplement: Supplementary file 1 [file viruses-14-00631-s001.zip]

Archive with 1 entries (1 files):
- viruses-1598900-supplementary.pdf
